# Supplementary material for: Trabid patient mutations impede the axonal trafficking of adenomatous polyposis coli to disrupt neurite growth
Source: eLife. 2023 Dec 15;12:RP90796. doi: 10.7554/eLife.90796 (PMC10723793; doi:10.7554/eLife.90796)
Supplement: Figure 1—source data 1. [file elife-90796-fig1-data1.zip]

Archive with 7 entries (6 files):
- Figure 1-source data 1/
- Figure 1-source data 1/Figure 1-source data 1.pdf
- __MACOSX/Figure 1-source data 1/._Figure 1-source data 1.pdf
- Figure 1-source data 1/Figure 1D uncropped_Daniel Frank.tif
- __MACOSX/Figure 1-source data 1/._Figure 1D uncropped_Daniel Frank.tif
- Figure 1-source data 1/Figure 1C uncropped_Daniel Frank.tif
- __MACOSX/Figure 1-source data 1/._Figure 1C uncropped_Daniel Frank.tif
