# Supplementary material for: Trabid patient mutations impede the axonal trafficking of adenomatous polyposis coli to disrupt neurite growth
Source: eLife. 2023 Dec 15;12:RP90796. doi: 10.7554/eLife.90796 (PMC10723793; doi:10.7554/eLife.90796)
Supplement: Figure 1—source data 2. — Chemiluminescent signals on nitrocellulose blots were acquired using the ChemiDoc Imaging system (Bio-Rad). Included for each of the indicated antibody probe is the uncropped chemiluminescence image with a green box demarcating the region presented in Figure 1E. Also included is an image of the chemiluminescence signal merged with an image of the blotting membrane to visualize the positions of pre-stained molecular weight markers (M; HiMark, Invitrogen) relative to the chemiluminescent bands of interest. [file elife-90796-fig1-data2.zip]

Archive with 39 entries (38 files):
- Figure 1-source data 2/
- Figure 1-source data 2/FIG1E ipFLAG wbSTRIP1 uncropped_L5W 2019-02-26 12h45m35s.tif
- __MACOSX/Figure 1-source data 2/._FIG1E ipFLAG wbSTRIP1 uncropped_L5W 2019-02-26 12h45m35s.tif
- Figure 1-source data 2/.DS_Store
- __MACOSX/Figure 1-source data 2/._.DS_Store
- Figure 1-source data 2/FIG1E inputs wbHECTD1_L5W 2019-02-10 10h04m42s.tif
- __MACOSX/Figure 1-source data 2/._FIG1E inputs wbHECTD1_L5W 2019-02-10 10h04m42s.tif
- Figure 1-source data 2/FIG1E inputs wbFLAG+membrane_L5W 2019-02-09 14h28m32s+L5W 2019-02-09 14h29m39s.tif
- __MACOSX/Figure 1-source data 2/._FIG1E inputs wbFLAG+membrane_L5W 2019-02-09 14h28m32s+L5W 2019-02-09 14h29m39s.tif
- Figure 1-source data 2/FIG1E inputs wbFLAG_L5W 2019-02-09 14h28m32s.tif
- __MACOSX/Figure 1-source data 2/._FIG1E inputs wbFLAG_L5W 2019-02-09 14h28m32s.tif
- Figure 1-source data 2/FIG1E ipFLAG wbHECTD1 uncropped_L5W 2019-02-10 10h04m42s.tif
- __MACOSX/Figure 1-source data 2/._FIG1E ipFLAG wbHECTD1 uncropped_L5W 2019-02-10 10h04m42s.tif
- Figure 1-source data 2/FIG1E inputs wbHECTD1+membrane_L5W 2019-02-10 10h04m42s+L5W 2019-02-10 10h02m29s.tif
- __MACOSX/Figure 1-source data 2/._FIG1E inputs wbHECTD1+membrane_L5W 2019-02-10 10h04m42s+L5W 2019-02-10 10h02m29s.tif
- Figure 1-source data 2/FIG1E ipFLAG wbFLAG uncropped_L5W 2019-02-13 11h58m46s.tif
- __MACOSX/Figure 1-source data 2/._FIG1E ipFLAG wbFLAG uncropped_L5W 2019-02-13 11h58m46s.tif
- Figure 1-source data 2/FIG1E ipFLAG wbSTRIP1+membrane_L5W 2019-02-26 12h51m40s+L5W 2019-02-26 12h45m35s.tif
- __MACOSX/Figure 1-source data 2/._FIG1E ipFLAG wbSTRIP1+membrane_L5W 2019-02-26 12h51m40s+L5W 2019-02-26 12h45m35s.tif
- Figure 1-source data 2/FIG1E ipFLAG wbFLAG+membrane_L5W 2019-02-13 12h01m59s+L5W 2019-02-13 11h58m46s.tif
- __MACOSX/Figure 1-source data 2/._FIG1E ipFLAG wbFLAG+membrane_L5W 2019-02-13 12h01m59s+L5W 2019-02-13 11h58m46s.tif
- Figure 1-source data 2/FIG1E ipFLAG wbSTRN3 uncropped_L5W 2019-02-25 10h40m37s.tif
- __MACOSX/Figure 1-source data 2/._FIG1E ipFLAG wbSTRN3 uncropped_L5W 2019-02-25 10h40m37s.tif
- Figure 1-source data 2/FIG1E inputs wbSTRIP1+membrane_L5W 2019-02-26 12h51m40s+L5W 2019-02-26 12h43m37s.tif
- __MACOSX/Figure 1-source data 2/._FIG1E inputs wbSTRIP1+membrane_L5W 2019-02-26 12h51m40s+L5W 2019-02-26 12h43m37s.tif
- Figure 1-source data 2/FIG1E ipFLAG wbUbiquitin uncropped_L5W 2019-02-09 14h28m32s.tif
- __MACOSX/Figure 1-source data 2/._FIG1E ipFLAG wbUbiquitin uncropped_L5W 2019-02-09 14h28m32s.tif
- Figure 1-source data 2/FIG1E ipFLAG wbUbiquitin+membrane_L5W 2019-02-09 14h28m32s+L5W 2019-02-09 14h29m39s.tif
- __MACOSX/Figure 1-source data 2/._FIG1E ipFLAG wbUbiquitin+membrane_L5W 2019-02-09 14h28m32s+L5W 2019-02-09 14h29m39s.tif
- Figure 1-source data 2/FIG1E ipFLAG wbSTRN3+membrane_L5W 2019-02-25 10h40m37s+L5W 2019-02-25 10h42m25s.tif
- __MACOSX/Figure 1-source data 2/._FIG1E ipFLAG wbSTRN3+membrane_L5W 2019-02-25 10h40m37s+L5W 2019-02-25 10h42m25s.tif
- Figure 1-source data 2/FIG1E inputs wbSTRN3+membrane_L5W 2019-02-25 13h36m42s+L5W 2019-02-25 13h37m41s.tif
- __MACOSX/Figure 1-source data 2/._FIG1E inputs wbSTRN3+membrane_L5W 2019-02-25 13h36m42s+L5W 2019-02-25 13h37m41s.tif
- Figure 1-source data 2/FIG1E ipFLAG wbHECTD1+membrane_L5W 2019-02-10 10h04m42s+L5W 2019-02-10 10h02m29s.tif
- __MACOSX/Figure 1-source data 2/._FIG1E ipFLAG wbHECTD1+membrane_L5W 2019-02-10 10h04m42s+L5W 2019-02-10 10h02m29s.tif
- Figure 1-source data 2/FIG1E inputs wbSTRN3 uncropped_L5W 2019-02-25 13h36m42s.tif
- __MACOSX/Figure 1-source data 2/._FIG1E inputs wbSTRN3 uncropped_L5W 2019-02-25 13h36m42s.tif
- Figure 1-source data 2/FIG1E inputs wbSTRIP1 uncropped_L5W 2019-02-26 12h43m37s.tif
- __MACOSX/Figure 1-source data 2/._FIG1E inputs wbSTRIP1 uncropped_L5W 2019-02-26 12h43m37s.tif
