# Supplementary material for: Trabid patient mutations impede the axonal trafficking of adenomatous polyposis coli to disrupt neurite growth
Source: eLife. 2023 Dec 15;12:RP90796. doi: 10.7554/eLife.90796 (PMC10723793; doi:10.7554/eLife.90796)
Supplement: Figure 1—figure supplement 1—source data 1. [file elife-90796-fig1-figsupp1-data1.zip]

Archive with 5 entries (4 files):
- Figure 1-figure supplement 1-source data 1/
- Figure 1-figure supplement 1-source data 1/UbPA assay uncropped_daniel frank 2021-06-01 17h57m01s.tif
- __MACOSX/Figure 1-figure supplement 1-source data 1/._UbPA assay uncropped_daniel frank 2021-06-01 17h57m01s.tif
- Figure 1-figure supplement 1-source data 1/Figure 1-figure supplement-source data 1.pdf
- __MACOSX/Figure 1-figure supplement 1-source data 1/._Figure 1-figure supplement-source data 1.pdf
