# Supplementary material for: Trabid patient mutations impede the axonal trafficking of adenomatous polyposis coli to disrupt neurite growth
Source: eLife. 2023 Dec 15;12:RP90796. doi: 10.7554/eLife.90796 (PMC10723793; doi:10.7554/eLife.90796)
Supplement: Figure 4—source data 1. — Chemiluminescent signals on nitrocellulose blots were acquired using the ChemiDoc Imaging system (Bio-Rad). Included for each of the indicated antibody probe is the uncropped chemiluminescence image with a green box demarcating the region presented in Figure 4. Also included is an image of the chemiluminescence signal merged with an image of the blotting membrane to visualise the positions of pre-stained molecular weight markers (M; HiMark, Invitrogen) relative to the chemiluminescent bands of interest. [file elife-90796-fig4-data1.zip]

Archive with 17 entries (16 files):
- Figure 4-source data 1/
- Figure 4-source data 1/FIG4 inputs wbFLAG+bActin flipped horizontal uncropped_L5W 2019-09-03 16h05m50s.tif
- __MACOSX/Figure 4-source data 1/._FIG4 inputs wbFLAG+bActin flipped horizontal uncropped_L5W 2019-09-03 16h05m50s.tif
- Figure 4-source data 1/FIG4 TUBE PD wbUbiquitin+membrane_L5W 2019-09-03 16h01m49s+L5W 2019-09-03 16h07m01s.tif
- __MACOSX/Figure 4-source data 1/._FIG4 TUBE PD wbUbiquitin+membrane_L5W 2019-09-03 16h01m49s+L5W 2019-09-03 16h07m01s.tif
- Figure 4-source data 1/FIG4 inputs wbFLAG+bActin+membrane_L5W 2019-09-03 16h05m50s+L5W 2019-09-03 16h07m01s.tif
- __MACOSX/Figure 4-source data 1/._FIG4 inputs wbFLAG+bActin+membrane_L5W 2019-09-03 16h05m50s+L5W 2019-09-03 16h07m01s.tif
- Figure 4-source data 1/FIG4 TUBE PD wbAPC uncropped_L5W 2019-09-02 11h44m01s.tif
- __MACOSX/Figure 4-source data 1/._FIG4 TUBE PD wbAPC uncropped_L5W 2019-09-02 11h44m01s.tif
- Figure 4-source data 1/FIG4 inputs wbAPC_flipped horizontal_ uncropped_L5W 2019-09-02 11h42m44s.tif
- __MACOSX/Figure 4-source data 1/._FIG4 inputs wbAPC_flipped horizontal_ uncropped_L5W 2019-09-02 11h42m44s.tif
- Figure 4-source data 1/FIG4 TUBE PD wbAPC+membrane_L5W 2019-09-02 11h44m01s+L5W 2019-09-02 11h47m45s.tif
- __MACOSX/Figure 4-source data 1/._FIG4 TUBE PD wbAPC+membrane_L5W 2019-09-02 11h44m01s+L5W 2019-09-02 11h47m45s.tif
- Figure 4-source data 1/FIG4 inputs wbAPC+membrane_L5W 2019-09-02 11h42m44s+L5W 2019-09-02 11h47m45s.tif
- __MACOSX/Figure 4-source data 1/._FIG4 inputs wbAPC+membrane_L5W 2019-09-02 11h42m44s+L5W 2019-09-02 11h47m45s.tif
- Figure 4-source data 1/FIG4 TUBE PD wbUbiquitin uncropped_L5W 2019-09-03 16h01m49s.tif
- __MACOSX/Figure 4-source data 1/._FIG4 TUBE PD wbUbiquitin uncropped_L5W 2019-09-03 16h01m49s.tif
