# Supplementary material for: Trabid patient mutations impede the axonal trafficking of adenomatous polyposis coli to disrupt neurite growth
Source: eLife. 2023 Dec 15;12:RP90796. doi: 10.7554/eLife.90796 (PMC10723793; doi:10.7554/eLife.90796)
Supplement: Figure 6—source data 1. — Chemiluminescent signals on polyvinylidene fluoride (PVDF) blots were acquired using the ChemiDoc Imaging system (Bio-Rad). Included is the uncropped chemiluminescence image with green boxes demarcating the regions presented in Figure 6B. Also included is the chemiluminescence image merged with an image of the blotting membrane to visualize the positions of pre-stained molecular weight protein standards (M; Novex Sharp, Invitrogen) relative to the chemiluminescent bands of interest. [file elife-90796-fig6-data1.zip]

Archive with 7 entries (6 files):
- Figure 6-source data 1/
- Figure 6-source data 1/.DS_Store
- __MACOSX/Figure 6-source data 1/._.DS_Store
- Figure 6-source data 1/FIG6 wbTrabid+b-Actin flipped horizontal_uncropped_hoanh 2023-03-14 13h28m26s.tif
- __MACOSX/Figure 6-source data 1/._FIG6 wbTrabid+b-Actin flipped horizontal_uncropped_hoanh 2023-03-14 13h28m26s.tif
- Figure 6-source data 1/FIG6 wbTrabid+bActin+membrane_hoanh 2023-03-14 13h28m26s+hoanh 2023-03-14 13h31m04s.tif
- __MACOSX/Figure 6-source data 1/._FIG6 wbTrabid+bActin+membrane_hoanh 2023-03-14 13h28m26s+hoanh 2023-03-14 13h31m04s.tif
